# Supplementary material for: Pollinator behaviour and prevalence of the anther smut Antherospora vindobonensis in its host, the Hungarian two-leaf squill (Scilla vindobonensis)
Source: Bot Stud. 2024 Sep 29;65:29. doi: 10.1186/s40529-024-00437-9 (PMC11439859; doi:10.1186/s40529-024-00437-9)
Supplement: Supplementary file 1 — Appendix: List of species visiting S. vindobonensis identified by eDNA metabarcoding [file 40529_2024_437_MOESM1_ESM.xlsx]

## Sheet: Hárok1
order	family	genus	species	bin_uri
Coleoptera	Cerambycidae	Pachytodes	Pachytodes cerambyciformis	BOLD:AAX2217
Coleoptera	Cerambycidae	Stenurella	Stenurella nigra	BOLD:ABA3171
Coleoptera	Coccinellidae	Cynegetis	Cynegetis impunctata	BOLD:ACF2139
Coleoptera	Curculionidae	Hylesinus	Hylesinus crenatus	BOLD:ABW5051
Coleoptera	Melyridae	Clanoptilus	Clanoptilus geniculatus	BOLD:ACG1503
Coleoptera	Melyridae	Clanoptilus	Clanoptilus geniculatus	BOLD:ACG1503
Coleoptera	Melyridae	Clanoptilus	Clanoptilus geniculatus	BOLD:ACG1503
Coleoptera	Melyridae	Cordylepherus	Cordylepherus viridis	BOLD:ABW4663
Coleoptera	Melyridae	Malachius	Malachius bipustulatus	BOLD:AAO0716
Coleoptera	Melyridae	Malachius	Malachius bipustulatus	BOLD:AAO0716
Coleoptera	Melyridae	Malachius	Malachius bipustulatus	BOLD:AAO0716
Coleoptera	Melyridae	Malachius	Malachius bipustulatus	BOLD:AAO0716
Diptera	Anthomyiidae	Botanophila	Botanophila cf fugax	BOLD:AAG2462
Diptera	Chironomidae	Chironomus	Chironomus sp.	BOLD:AAW3971
Diptera	Chironomidae	Chironomus	Chironomus sp.	BOLD:AAW3971
Diptera	Chironomidae	Chironomus	Chironomus sp.2	BOLD:ADF0267
Diptera	Chironomidae	Cladotanytarsus	Cladotanytarsus mancus	BOLD:AEB0319
Diptera	Chironomidae	Cladotanytarsus	Cladotanytarsus mancus	BOLD:AEB0319
Diptera	Chironomidae	Conchapelopia	Conchapelopia sp.	BOLD:ACU4667
Diptera	Chironomidae	Corynoneura	Corynoneura lacustris	BOLD:ACG9967
Diptera	Chironomidae	Corynoneura	Corynoneura lacustris	BOLD:ACG9967
Diptera	Chironomidae	Corynoneura	Corynoneura lacustris	BOLD:ACG9967
Diptera	Chironomidae	Cricotopus	Cricotopus rufiventris	BOLD:AAM5377
Diptera	Chironomidae	Diamesa	Diamesa sp.	BOLD:AAB5106
Diptera	Chironomidae	Diamesa	Diamesa sp.	BOLD:AAB5106
Diptera	Chironomidae	Diamesa	Diamesa sp.	BOLD:AAB5106
Diptera	Chironomidae	Micropsectra	Micropsectra junci	BOLD:ACE7506
Diptera	Chironomidae	Micropsectra	Micropsectra lindrothi	BOLD:AAD1527
Diptera	Chironomidae	Micropsectra	Micropsectra radialis	BOLD:AAA9787
Diptera	Chironomidae	Natarsia	Natarsia punctata	BOLD:ABU9441
Diptera	Chironomidae	Procladius	Procladius cf crassinervis	BOLD:ABX4068
Diptera	Chironomidae	Prodiamesa	Prodiamesa olivacea	BOLD:AAD7458
Diptera	Chironomidae	Prodiamesa	Prodiamesa olivacea	BOLD:AAD7458
Diptera	Chironomidae	Prodiamesa	Prodiamesa olivacea	BOLD:AAD7458
Diptera	Chironomidae	Prodiamesa	Prodiamesa olivacea	BOLD:AAD7458
Diptera	Chironomidae	Prodiamesa	Prodiamesa olivacea	BOLD:AAD7458
Diptera	Chironomidae	Psectrocladius	Psectrocladius oligosetus	BOLD:AAH8154
Diptera	Chironomidae	Psectrocladius	Psectrocladius oligosetus	BOLD:AAH8154
Diptera	Chironomidae	Psectrocladius	Psectrocladius oligosetus	BOLD:AAH8154
Diptera	Chironomidae	Psectrocladius	Psectrocladius oligosetus	BOLD:AAH8154
Diptera	Chironomidae	Psectrocladius	Psectrocladius oligosetus	BOLD:AAH8154
Diptera	Chironomidae	Psectrocladius	Psectrocladius sp.	BOLD:AAM9561
Diptera	Chironomidae	Psectrocladius	Psectrocladius sp.	BOLD:AAM9561
Diptera	Chironomidae	Pseudodiamesa	Pseudodiamesa nivosa	BOLD:AAF6936
Diptera	Chironomidae	Synendotendipes	Synendotendipes cf lepidus	BOLD:ACT5753
Diptera	Chironomidae	Tanytarsus	Tanytarsus inaequalis	BOLD:AAC4536
Diptera	Chironomidae	Zavrelimyia	Zavrelimyia melanura	BOLD:AAD8015
Diptera	Chironomidae	Zavrelimyia	Zavrelimyia melanura	BOLD:AAD8015
Diptera	Chironomidae	Zavrelimyia	Zavrelimyia melanura	BOLD:AAD8015
Diptera	Chloropidae	Rhopalopterum	Rhopalopterum carbonarium	BOLD:AAP3813
Diptera	Chloropidae	Tricimba	Tricimba sp.	BOLD:ABZ8079
Diptera	Drosophilidae	Scaptomyza	Scaptomyza pallida	BOLD:AAG8493
Diptera	Drosophilidae	Scaptomyza	Scaptomyza pallida	BOLD:AAG8493
Diptera	Drosophilidae	Scaptomyza	Scaptomyza pallida	BOLD:AAG8493
Diptera	Drosophilidae	Scaptomyza	Scaptomyza pallida	BOLD:AAG8493
Diptera	Drosophilidae	Scaptomyza	Scaptomyza pallida	BOLD:AAG8493
Diptera	Drosophilidae	Scaptomyza	Scaptomyza pallida	BOLD:AAG8493
Diptera	Drosophilidae	Scaptomyza	Scaptomyza pallida	BOLD:AAG8493
Diptera	Drosophilidae	Scaptomyza	Scaptomyza pallida	BOLD:AAG8493
Diptera	Drosophilidae	Scaptomyza	Scaptomyza pallida	BOLD:AAG8493
Diptera	Drosophilidae	Scaptomyza	Scaptomyza pallida	BOLD:AAG8493
Diptera	Drosophilidae	Scaptomyza	Scaptomyza pallida	BOLD:AAG8493
Diptera	Drosophilidae	Scaptomyza	Scaptomyza pallida	BOLD:AAG8493
Diptera	Drosophilidae	Scaptomyza	Scaptomyza pallida	BOLD:AAG8493
Diptera	Drosophilidae	Scaptomyza	Scaptomyza pallida	BOLD:AAG8493
Diptera	Drosophilidae	Scaptomyza	Scaptomyza pallida	BOLD:AAG8493
Diptera	Empididae	Empis	Empis livida	BOLD:ACD2944
Diptera	Empididae	Empis	Empis livida	BOLD:ACD2944
Diptera	Pallopteridae	Palloptera	Palloptera cf ustulata	BOLD:ABU9339
Diptera	Pallopteridae	Palloptera	Palloptera cf ustulata	BOLD:ABU9339
Diptera	Pallopteridae	Palloptera	Palloptera cf ustulata	BOLD:ABU9339
Diptera	Pallopteridae	Palloptera	Palloptera cf ustulata	BOLD:ABU9339
Diptera	Phoridae	Megaselia	Megaselia scalaris	BOLD:AAG3322
Diptera	Platystomatidae	Platystoma	Platystoma seminationis	BOLD:AEJ6324
Diptera	Platystomatidae	Platystoma	Platystoma seminationis	BOLD:AEJ6324
Diptera	Platystomatidae	Platystoma	Platystoma seminationis	BOLD:AEJ6324
Diptera	Platystomatidae	Platystoma	Platystoma seminationis	BOLD:AEJ6324
Diptera	Platystomatidae	Platystoma	Platystoma seminationis	BOLD:AEJ6324
Diptera	Platystomatidae	Platystoma	Platystoma seminationis	BOLD:AEJ6324
Diptera	Platystomatidae	Platystoma	Platystoma seminationis	BOLD:AEJ6324
Diptera	Sphaeroceridae	Leptocera, Rachispoda	Rachispoda sp.	BOLD:AAG6826
Diptera	Sphaeroceridae	Opacifrons	Opacifrons coxata	BOLD:ABX2144
Diptera	Sphaeroceridae	Opacifrons	Opacifrons coxata	BOLD:ABX2144
Diptera	Stratiomyidae	Chloromyia, Beris	Chloromyia formosa	BOLD:ABU9940
Diptera	Stratiomyidae	Chloromyia, Beris	Chloromyia formosa	BOLD:ABU9940
Diptera	Syrphidae	Melanostoma	Melanostoma sp.	BOLD:AAB2866
Diptera	Syrphidae	Sphaerophoria	Sphaerophoria sp.	BOLD:AAA7374
Diptera	Syrphidae	Sphaerophoria	Sphaerophoria sp.	BOLD:AAA7374
Diptera	Syrphidae	Sphaerophoria	Sphaerophoria sp.	BOLD:AAA7374
Diptera	Syrphidae	Sphaerophoria	Sphaerophoria sp.	BOLD:AAA7374
Diptera	Syrphidae	Sphaerophoria	Sphaerophoria sp.	BOLD:AAA7374
Diptera	Syrphidae	Sphaerophoria	Sphaerophoria sp.	BOLD:AAA7374
Diptera	Syrphidae	Sphaerophoria	Sphaerophoria sp.	BOLD:AAA7374
Diptera	Syrphidae	Sphaerophoria	Sphaerophoria sp.	BOLD:AAA7374
Diptera	Syrphidae	Sphaerophoria	Sphaerophoria sp.	BOLD:AAA7374
Diptera	Syrphidae	Sphaerophoria	Sphaerophoria sp.	BOLD:AAA7374
Diptera	Syrphidae	Sphaerophoria	Sphaerophoria sp.	BOLD:AAA7374
Diptera	Syrphidae	Sphaerophoria	Sphaerophoria sp.	BOLD:AAA7374
Diptera	Syrphidae	Sphaerophoria	Sphaerophoria sp.	BOLD:AAA7374
Diptera	Syrphidae	Sphaerophoria	Sphaerophoria sp.	BOLD:AAA7374
Diptera	Syrphidae	Sphaerophoria	Sphaerophoria sp.	BOLD:AAA7374
Diptera	Syrphidae	Sphaerophoria	Sphaerophoria sp.	BOLD:AAA7374
Diptera	Syrphidae	Sphaerophoria	Sphaerophoria sp.	BOLD:AAA7374
Diptera	Syrphidae	Sphaerophoria	Sphaerophoria sp.	BOLD:AAA7374
Diptera	Syrphidae	Sphaerophoria	Sphaerophoria sp.	BOLD:AAA7374
Diptera	Syrphidae	Sphaerophoria	Sphaerophoria sp.	BOLD:AAA7374
Diptera	Syrphidae	Sphaerophoria	Sphaerophoria sp.	BOLD:AAA7374
Diptera	Syrphidae	Sphaerophoria	Sphaerophoria sp.	BOLD:AAA7374
Diptera	Tachinidae	Cylindromyia	Cylindromyia auriceps	BOLD:AAV9203
Hemiptera	Aphididae	Acyrthosiphon	Acyrthosiphon pisum	BOLD:AAB1787
Hemiptera	Aphrophoridae	Neophilaenus	Neophilaenus campestris	BOLD:ACP8461
Hemiptera	Cixiidae	Cixius	Cixius sp.	BOLD:AAG1952
Hemiptera	Cixiidae	Cixius	Cixius sp.	BOLD:AAG1952
Hemiptera	Coreidae	Ceraleptus	Ceraleptus gracilicornis	BOLD:ABW9608
Hemiptera	Miridae	Amblytylus	Amblytylus nasutus	BOLD:AAJ2399
Hemiptera	Miridae	Capsus	Capsus sp.	BOLD:ACD9062
Hemiptera	Miridae	Globiceps	Globiceps fulvicollis/flavomaculatus	BOLD:ABU6740
Hemiptera	Miridae	Horistus	Horistus orientalis	BOLD:AAZ3172
Hemiptera	Miridae	Horistus	Horistus orientalis	BOLD:AAZ3172
Hemiptera	Miridae	Leptopterna	Leptopterna dolabrata	BOLD:AAB5081
Hemiptera	Miridae	Leptopterna	Leptopterna dolabrata	BOLD:AAB5081
Hemiptera	Miridae	Leptopterna	Leptopterna dolabrata	BOLD:AAB5081
Hemiptera	Miridae	Leptopterna	Leptopterna dolabrata	BOLD:AAB5081
Hemiptera	Miridae	Leptopterna	Leptopterna dolabrata	BOLD:AAB5081
Hemiptera	Miridae	Leptopterna	Leptopterna dolabrata	BOLD:AAB5081
Hemiptera	Miridae	Leptopterna	Leptopterna dolabrata	BOLD:AAB5081
Hemiptera	Miridae	Leptopterna	Leptopterna dolabrata	BOLD:AAB5081
Hemiptera	Miridae	Leptopterna	Leptopterna dolabrata	BOLD:AAB5081
Hemiptera	Miridae	Leptopterna	Leptopterna dolabrata	BOLD:AAB5081
Hemiptera	Miridae	Leptopterna	Leptopterna dolabrata	BOLD:AAB5081
Hemiptera	Miridae	Stenotus	Stenotus binotatus	BOLD:AAC0635
Hemiptera	Miridae	Stenotus	Stenotus binotatus	BOLD:AAC0635
Hemiptera	Miridae	Stenotus	Stenotus binotatus	BOLD:AAC0635
Hemiptera	Miridae	Stenotus	Stenotus binotatus	BOLD:AAC0635
Hemiptera	Miridae	Stenotus	Stenotus binotatus	BOLD:AAC0635
Hemiptera	Pentatomidae	Aelia	Aelia acuminata	BOLD:AAY9083
Hemiptera	Pentatomidae	Aelia	Aelia acuminata	BOLD:AAY9083
Hemiptera	Pentatomidae	Aelia	Aelia acuminata	BOLD:AAY9083
Hemiptera	Pentatomidae	Aelia	Aelia acuminata	BOLD:AAY9083
Hemiptera	Rhopalidae	Stictopleurus	Stictopleurus punctatonervosus	BOLD:AAZ3560
Hemiptera	Rhopalidae	Stictopleurus	Stictopleurus punctatonervosus	BOLD:AAZ3560
Hemiptera	Rhyparochromidae	Beosus	Beosus maritimus	BOLD:ABW9272
Hymenoptera	Formicidae	Lasius	Lasius niger	BOLD:ABZ8330
Hymenoptera	Formicidae	Lasius	Lasius niger	BOLD:ABZ8330
Hymenoptera	Formicidae	Lasius	Lasius niger	BOLD:ABZ8330
Hymenoptera	Formicidae	Lasius	Lasius niger	BOLD:ABZ8330
Hymenoptera	Formicidae	Lasius	Lasius niger	BOLD:ABZ8330
Hymenoptera	Formicidae	Lasius	Lasius niger	BOLD:ABZ8330
Hymenoptera	Tenthredinidae	Macrophya	Macrophya albannulata	BOLD:AAK6380
Hymenoptera	Tenthredinidae	Macrophya	Macrophya albannulata	BOLD:AAK6380
Hymenoptera	Tenthredinidae	Macrophya	Macrophya sanguinolenta	BOLD:AAJ1450
Lepidoptera	Tortricidae	Aphelia	Aphelia paleana	BOLD:ACE9675
Lepidoptera	Tortricidae	Aphelia	Aphelia paleana	BOLD:ACE9675
Lepidoptera	Tortricidae	Aphelia	Aphelia paleana	BOLD:ACE9675
Lepidoptera	Tortricidae	Aphelia	Aphelia paleana	BOLD:ACE9675
Lepidoptera	Tortricidae	Aphelia	Aphelia paleana	BOLD:ACE9675
Lepidoptera	Tortricidae	Aphelia	Aphelia paleana	BOLD:ACE9675
Lepidoptera	Tortricidae	Eana	Eana incanana	BOLD:AAD7476
Lepidoptera	Tortricidae	Eana	Eana incanana	BOLD:AAD7476
Orthoptera	Acrididae	Chorthippus	Chorthippus jucundus	BOLD:AEN7408
Orthoptera	Acrididae	Chrysochraon	Chrysochraon dispar	BOLD:AAE2116
Orthoptera	Acrididae	Chrysochraon	Chrysochraon dispar	BOLD:AAE2116
Orthoptera	Acrididae	Chrysochraon	Chrysochraon dispar	BOLD:AAE2116
Orthoptera	Acrididae	Chrysochraon	Chrysochraon dispar	BOLD:AAE2116
Orthoptera	Tettigoniidae	Phaneroptera	Phaneroptera sp.	BOLD:AAL2812
Orthoptera	Tettigoniidae	Phaneroptera	Phaneroptera sp.	BOLD:AAL2812
Orthoptera	Tettigoniidae	Pholidoptera	Pholidoptera griseoaptera	BOLD:AAE6514
Orthoptera	Tettigoniidae	Pholidoptera	Pholidoptera griseoaptera	BOLD:AAE6514
Orthoptera	Tettigoniidae	Pholidoptera	Pholidoptera griseoaptera	BOLD:AAE6514
Orthoptera	Tettigoniidae	Roeseliana, Leptophyes	Roeseliana roeselii	BOLD:AEO8346
Orthoptera	Tettigoniidae	Roeseliana, Leptophyes	Roeseliana roeselii	BOLD:AEO8346
Orthoptera	Tettigoniidae	Roeseliana, Leptophyes	Roeseliana roeselii	BOLD:AEO8346
Plecoptera	Leuctridae	Leuctra	Leuctra rauscheri/inermis	BOLD:ADS4550
Plecoptera	Nemouridae	Nemoura	Nemoura cf cinerea	BOLD:AAG9376
Plecoptera	Nemouridae	Nemoura	Nemoura cf cinerea	BOLD:AAG9376
Plecoptera	Nemouridae	Protonemura	Protonemura hrabei	BOLD:ADR0060
Plecoptera	Perlodidae	Isoperla	Isoperla grammatica	BOLD:AAY9655
